# Supplementary material for: Molecular Docking Simulation Studies Identifies Potential Natural Product Derived-Antiwolbachial Compounds as Filaricides against Onchocerciasis
Source: Biomedicines. 2021 Nov 13;9(11):1682. doi: 10.3390/biomedicines9111682 (PMC8615632; doi:10.3390/biomedicines9111682)
Supplement: Supplementary file 1 [file biomedicines-09-01682-s001.zip]

Archive with 1 entries (1 files):
- biomedicines-1406282-SI.pdf
